# Supplementary material for: Coupling of a viral K+-channel with a glutamate-binding-domain highlights the modular design of ionotropic glutamate-receptors
Source: Commun Biol. 2019 Feb 22;2:75. doi: 10.1038/s42003-019-0320-y (PMC6385376; doi:10.1038/s42003-019-0320-y)
Supplement: Supplementary file 2 — Supplementary Data 1 [file 42003_2019_320_MOESM2_ESM.xlsx]

## Sheet: Tabelle1
Figure 2 B
conductance:
KcvATCV-1 -60mV	71.6	88.3	76.6	86.6
KcvATCV-1* -60mV	83.3	74.5	91.7	63
KcvATCV-1 +60mV	85	70	78.3	68.3
KcvATCV-1* +60mV	82.3	75.2	53	81.2
pOpen:
KcvATCV-1 -60mV	0.926	0.871	0.89	0.915
KcvATCV-1* -60mV	0.31	0.216	0.209	0.384
KcvATCV-1 +60mV	0.895	0.945	0.73	0.749
KcvATCV-1* +60mV	0.14	0.192	0.067	0.178
Figure 2 D
ILeak per IBa2+ [%] GluATCV*	47.8125	25.3788	20.5438	25.2184	39.9083
ILeak per IBa2+ [%] GluATCV	70.3704	59.6774	47.3684	71.3178	69.3431
IGlu per IBa2+ [%] GluATCV*	52.1875	74.6212	79.4562	74.7816	60.0917
IGlu per IBa2+ [%] GluATCV	29.6296	40.3226	52.6316	28.6822	30.6569
Figure 3 B
GluA1
1e-05		0	0.34965	0	0	0
0.0001	0	1.0806	0	1.1179	0.758204	0.687376	0	0	0	0	0	0
0.0002	0.761155	1.45261	13.2576	1.44105	1.51641	1.98282
0.001	12.7822	17.5731	22.2319	9.70306	17.107	21.7449	8.49697	9.11188	9.90974	2.68222	12.8194	5.66572
0.002	36.3648	40.496	45.4254	21.4847	34.2021	35.3338
0.01	78.3333	88.2197	94.9592	64.8996	90.2026	83.6616	78.0079	85.2364	86.9791	63.1487	81.0931	76.4558
0.02	100	93.4101	100	81.5284	100	100
0.1	92.874	94.2781		94.6725	96.1379	98.3873	100	100	100	100	100	100
0.2	94.2782	88.7157	91.1422	99.6856	91.4347
1	89.2388	100	88.7529	100	90.0249	98.5063	92.6098	79.9308	85.4043	73.6443	82.1151	92.8864
GluATCV
5e-06	0	0	0	0	0	2.94291	0	3.26087
1e-05	7.72994	14.3979	4.08922	3.75123	2.47582	2.94291	0.397878	3.26087
5e-05	2.64188	2.35602	0.743494	4.19546	3.90716	0	0.795756	0
0.0001	2.05479	4.18848	0.743494	4.34353	5.53191	1.17716	1.59151	3.26087
0.0005	22.7006	23.2984	18.7732	7.94669	15.8221	7.71042	3.18302	3.26087
0.001	19.3738	25.6545	17.658	10.6614	41.1992	19.0112	4.50928	3.26087
0.005	53.4247	55.2356	39.7769	60.2172	71.7601	62.6839	29.9735	36.9565
0.01	68.0039	66.4921	56.3197	78.1342	78.9942	72.5721	51.8568	50
0.05	88.0626	83.2461	93.6803	95.459	85.1064	85.6386	83.4218	76.087
0.1	91.9765	85.6021	96.4684	96.693	85.3385	89.6998	85.809	85.8696
0.5	96.0861	93.4555	99.4424	100	100	96.6451	97.4801	92.3913
1	100	100	100	93.2379	93.9652	100	100	100
Figure 3 C
GluA1
1e-05		0	0.34965	0	0	0
0.0001	0	1.0806	0	1.1179	0.758204	0.687376	0	0	0	0	0	0	0
0.0002	0.761155	1.45261	13.2576	1.44105	1.51641	1.98282
0.001	12.7822	17.5731	22.2319	9.70306	17.107	21.7449	8.49697	9.11188	9.90974	2.68222	12.8194	5.66572	6.13108
0.002	36.3648	40.496	45.4254	21.4847	34.2021	35.3338
0.01	78.3333	88.2197	94.9592	64.8996	90.2026	83.6616	78.0079	85.2364	86.9791	63.1487	81.0931	76.4558	77.5899
0.02	100	93.4101	100	81.5284	100	100
0.1	92.874	94.2781		94.6725	96.1379	98.3873	100	100	100	100	100	100	100
0.2	94.2782	88.7157	91.1422	99.6856	91.4347
1	89.2388	100	88.7529	100	90.0249	98.5063	92.6098	79.9308	85.4043	73.6443	82.1151	92.8864	83.7209
GluATCV
5e-06	0	0	0	0	0	2.94291	0	3.26087
1e-05	7.72994	14.3979	4.08922	3.75123	2.47582	2.94291	0.397878	3.26087
5e-05	2.64188	2.35602	0.743494	4.19546	3.90716	0	0.795756	0
0.0001	2.05479	4.18848	0.743494	4.34353	5.53191	1.17716	1.59151	3.26087
0.0005	22.7006	23.2984	18.7732	7.94669	15.8221	7.71042	3.18302	3.26087
0.001	19.3738	25.6545	17.658	10.6614	41.1992	19.0112	4.50928	3.26087
0.005	53.4247	55.2356	39.7769	60.2172	71.7601	62.6839	29.9735	36.9565
0.01	68.0039	66.4921	56.3197	78.1342	78.9942	72.5721	51.8568	50
0.05	88.0626	83.2461	93.6803	95.459	85.1064	85.6386	83.4218	76.087
0.1	91.9765	85.6021	96.4684	96.693	85.3385	89.6998	85.809	85.8696
0.5	96.0861	93.4555	99.4424	100	100	96.6451	97.4801	92.3913
1	100	100	100	93.2379	93.9652	100	100	100
Figure 3D
GluATCV (L479Y)
10	-67.97	-84	-75.23	-56
50	-30.87	-28.3	-27.65	-14.35
100	-16.5	-10.71	-9.09	-0.7
150	-10	-6.65	-4.3	12
GluA1 (L479Y)
10	-24.43	-22.75	-14.77	-15.7	-23
50	-18.31	-56	-14.07	-16.1	-18.5
100	-21.49	-18.55	-13.7	-13.5	-16.4
150	-21.91	-15.05	-14.6	-12.9	-13.3
Figure 4 A
GluATCV	1062	400	565	1920	1786	754
GluATCV ΔNTD	635	461	574	1181	406	1135	1465
GluATCV ΔNTD ΔM4	1190	1160	735	909
GluATCV ΔNTD ΔM4 V152/N402C	1538	1605	1700	943	699	827	458	381	558	995
Figure 4 C
GluATCV*
5e-06	0	0	0	0	0	2.94291	0	3.26087
1e-05	7.72994	14.3979	4.08922	3.75123	2.47582	2.94291	0.397878	3.26087
5e-05	2.64188	2.35602	0.743494	4.19546	3.90716	0	0.795756	0
0.0001	2.05479	4.18848	0.743494	4.34353	5.53191	1.17716	1.59151	3.26087
0.0005	22.7006	23.2984	18.7732	7.94669	15.8221	7.71042	3.18302	3.26087
0.001	19.3738	25.6545	17.658	10.6614	41.1992	19.0112	4.50928	3.26087
0.005	53.4247	55.2356	39.7769	60.2172	71.7601	62.6839	29.9735	36.9565
0.01	68.0039	66.4921	56.3197	78.1342	78.9942	72.5721	51.8568	50
0.05	88.0626	83.2461	93.6803	95.459	85.1064	85.6386	83.4218	76.087
0.1	91.9765	85.6021	96.4684	96.693	85.3385	89.6998	85.809	85.8696
0.5	96.0861	93.4555	99.4424	100	100	96.6451	97.4801	92.3913
1	100	100	100	93.2379	93.9652	100	100	100
GluATCV* +DTT
1e-06	0	0	0	0	0	0		0
5e-06							0	3.26087
1e-05	0	0	0				0.397878	3.26087
5e-05							0.795756	0
0.0001	1.24481	0.283286	0	3.27635	17.8444	1.8046	1.59151	3.26087
0.0005							3.18302	3.26087
0.001	12.9668	10.3872	12.931	36.2892	38.5439	28.0958	4.50928	3.26087
0.01	77.2822	72.6157	70.546	78.1339	79.7288	70.4418	51.8568	50
0.1	97.5104	98.8669	94.2529	92.3789	94.8608	91.3503	85.809	85.8696
0.5							97.4801	92.3913
1	100	100	100	100	100	100	100	100
GluATCV* NTD M4
5e-05				0
0.0001				1.02857
0.0005	0	0	0	3.77143
0.001	2.36635	0.525394	2.46914	5.82857
0.005	35.5828	19.7898	17.9698	22.6286
0.01	44.3471	29.9475	35.6653	40.8
0.05	65.206	60.9457	63.2373	67.3143
0.1	89.5706	82.7496	79.561	78.7429
0.5	94.9167	93.5201	87.9287	92
1	100	100	100	100
GluATCV* NTD M4 + DTT
5e-05			0
0.0001			0.511945
0.0005	0		6.5273	0
0.001	5.60472		12.628	1.93966	0
0.005	20.059	0	39.9744	26.2931	26.7459
0.01	35.1032	17.9688	54.1809	39.1164	43.5364
0.05	50.4425	44.1406	76.4505	64.7629	74.3685
0.1	67.5516	60.5469	89.3345	79.2026	89.0788
0.5	85.5457	83.5938	96.3311	92.4569	95.6909
1	100	100	100	100	100
GluATCV* ΔNTD ΔM4 Asn407Cys Val156Cys
1e-06		0
5e-06		0.590939
1e-05		1.24754			0
5e-05		1.83848			0.318134
0.0001	0	2.42942	0	0	1.59067	0	0
0.0005	6.96185	7.02561	7.0405	7.70588	9.01379	7.86838	8.82709
0.001	16.5692	16.8746	16.5732	19.4118	17.4973	17.0243	19.5889
0.005	46.6444	44.1234	45.2336	53.6471	42.0997	46.2089	50.5441
0.01	59.3985	60.3414	60.6854	68.2353	57.9003	64.2346	66.3845
0.05	80.2005	79.5798	81.9315	87.0588	73.1707	85.98	86.3362
0.1	89.7243	89.1661	89.9065	93.1765	88.017	94.2775	93.7122
0.5	98.2735	96.5857	96.7601	98.1765	96.0764	100	98.1862
1	100	100	100	100	100	100	100
GluATCV* ΔNTD ΔM4 Asn407Cys Val156Cys + DTT
5e-05	0	0		0
0.0001	0	0.28169	0	4.8913	0	0
0.0005	4.2273	5.44601	3.64188	6.15942	3.01724	5.42453
0.001	9.70201	12.8638	10.1669	10.5072	7.9023	13.6792
0.005	29.5911	36.4319	34.7496	37.6812	40.3736	37.0283
0.01	43.3818	53.3333	51.4416	53.0797	55.3161	56.4858
0.05	73.3888	80	74.9621	73.0072	72.7011	76.2972
0.1	83.7145	89.3897	88.9226	84.6014	89.9425	88.9151
0.5	93.9016	97.1831	94.5372	95.6522	95.546	96.816
1	100	100	100	100	100	100
